# Supplementary material for: High diversity and suggested endemicity of culturable Actinobacteria in an extremely oligotrophic desert oasis
Source: PeerJ. 2017 May 2;5:e3247. doi: 10.7717/peerj.3247 (PMC5417069; doi:10.7717/peerj.3247)
Supplement: Data Set S1 — Complete data set used for phylogenetic analyses. [file peerj-05-3247-s004.zip]

Archive with 106 entries (105 files):
- Suppl mat (3)/
- Suppl mat (3)/NPCH_200.A.txt
- Suppl mat (3)/NPCH_223.C.txt
- Suppl mat (3)/STCH_630.D.txt
- Suppl mat (3)/STCH_407.F.txt
- Suppl mat (3)/ABCH_94.B.txt
- Suppl mat (3)/NPCH_401.D.txt
- Suppl mat (3)/NOCH_16.F.txt
- Suppl mat (3)/STCH_195.C.txt
- Suppl mat (3)/NOCH_2.A.txt
- Suppl mat (3)/NPCH_667.B.txt
- Suppl mat (3)/NPCH_232.A.txt
- Suppl mat (3)/STCH_676.A.txt
- Suppl mat (3)/STCH_123.C.txt
- Suppl mat (3)/NOCH_12.C.txt
- Suppl mat (3)/NPCH_614.B.txt
- Suppl mat (3)/STCH_602.E.txt
- Suppl mat (3)/MBCH_579.C.txt
- Suppl mat (3)/STCH_671.D.txt
- Suppl mat (3)/NOCH_1.A.txt
- Suppl mat (3)/STCH_186.F.txt
- Suppl mat (3)/STCH_190.A.txt
- Suppl mat (3)/STCH_699.E.txt
- Suppl mat (3)/NPCH_148.F.txt
- Suppl mat (3)/STCH_627.E.txt
- Suppl mat (3)/NPCH_192.E.txt
- Suppl mat (3)/STCH_193.B.txt
- Suppl mat (3)/NPCH_164.B.txt
- Suppl mat (3)/NOCH_17.B.txt
- Suppl mat (3)/NOCH_14_F.txt
- Suppl mat (3)/NOCH_7.A.txt
- Suppl mat (3)/NPCH_237.A.txt
- Suppl mat (3)/NOCH_29.F.txt
- Suppl mat (3)/VSCH_655.D.txt
- Suppl mat (3)/NOCH_11.A.txt
- Suppl mat (3)/STCH_500.A.txt
- Suppl mat (3)/ABCH_199.B.txt
- Suppl mat (3)/STCH_209.E.txt
- Suppl mat (3)/STCH_171.E.txt
- Suppl mat (3)/STCH_604.D.txt
- Suppl mat (3)/NOCH_10.F.txt
- Suppl mat (3)/STCH_695.C.txt
- Suppl mat (3)/NOCH_4.A.txt
- Suppl mat (3)/NOCH_13.C.txt
- Suppl mat (3)/STCH_648.C.txt
- Suppl mat (3)/STCH_610.A.txt
- Suppl mat (3)/CMCH_127.C.txt
- Suppl mat (3)/STCH_617.D.txt
- Suppl mat (3)/STCH_409.C.txt
- Suppl mat (3)/STCH_197.C.txt
- Suppl mat (3)/STCH_235.B.txt
- Suppl mat (3)/STCH_698.E.txt
- Suppl mat (3)/STCH_160.C.txt
- Suppl mat (3)/STCH_700.D.txt
- Suppl mat (3)/STCH_203.F.txt
- Suppl mat (3)/STCH_516.B.txt
- Suppl mat (3)/STCH_185_E.txt
- Suppl mat (3)/NOCH_15.A.txt
- Suppl mat (3)/NPCH_221.C.txt
- Suppl mat (3)/NOCH_36_F.txt
- Suppl mat (3)/STCH_403.D.txt
- Suppl mat (3)/GMCH_233.B.txt
- Suppl mat (3)/STCH_163.C.txt
- Suppl mat (3)/STCH_196.E.txt
- Suppl mat (3)/STCH_665.C.txt
- Suppl mat (3)/STCH_207.C.txt
- Suppl mat (3)/STCH_26.A.txt
- Suppl mat (3)/MCCH_685.A.txt
- Suppl mat (3)/STCH_649.E.txt
- Suppl mat (3)/STCH_201.A.txt
- Suppl mat (3)/KOCH_198.F.txt
- Suppl mat (3)/STCH_30.F.txt
- Suppl mat (3)/ABCH_95.B.txt
- Suppl mat (3)/STCH_678.D.txt
- Suppl mat (3)/STCH_673.D.txt
- Suppl mat (3)/NOCH_3.A.txt
- Suppl mat (3)/STCH_194.C.txt
- Suppl mat (3)/NOCH_38.C.txt
- Suppl mat (3)/NPCH_208.E.txt
- Suppl mat (3)/STCH_577.C.txt
- Suppl mat (3)/STCH_47.A.txt
- Suppl mat (3)/STCH_169.F.txt
- Suppl mat (3)/STCH_189_C.txt
- Suppl mat (3)/STCH_605.D.txt
- Suppl mat (3)/NPCH_663.C.txt
- Suppl mat (3)/STCH_619.D.txt
- Suppl mat (3)/NOCH_5.A.txt
- Suppl mat (3)/STCH_612.D.txt
- Suppl mat (3)/STCH_506.D.txt
- Suppl mat (3)/NOCH_52.A.txt
- Suppl mat (3)/STCH_230.C.txt
- Suppl mat (3)/STCH_636.B.txt
- Suppl mat (3)/STCH_580.B.txt
- Suppl mat (3)/STCH_565.A.txt
- Suppl mat (3)/MCCH_187_C.txt
- Suppl mat (3)/STCH_31.B.txt
- Suppl mat (3)/NOCH_6.A.txt
- Suppl mat (3)/NPCH_236.A.txt
- Suppl mat (3)/STCH_628.D.txt
- Suppl mat (3)/BCCH_696.E.txt
- Suppl mat (3)/STCH_53.A.txt
- Suppl mat (3)/STCH_653.D.txt
- Suppl mat (3)/NPCH_204_D.txt
- Suppl mat (3)/NOCH_18.A.txt
- Suppl mat (3)/STCH_106.F.txt
- Suppl mat (3)/NOCH_37.F.txt
