# Supplementary material for: High diversity and suggested endemicity of culturable Actinobacteria in an extremely oligotrophic desert oasis
Source: PeerJ. 2017 May 2;5:e3247. doi: 10.7717/peerj.3247 (PMC5417069; doi:10.7717/peerj.3247)
Supplement: Data Set S1 — Complete data set used for phylogenetic analyses. [file peerj-05-3247-s004.zip › Suppl mat (3)/STCH_516.B.txt]

>STCH_516.B
ACCGGCTTCGGGTGTTACCGACTTTCGTGACGTGACGGGCGGTGTGTACAAGGCCCGGGAACGTATTCACCGCAGCAATGCTGATCTGCGATTACTAGCGACTCCGACTTCATGGGGTCGAGTTGCAGACCCCAATCCGAACTGAGACCGGCTTTTTGAGATTCGCTCCACCTTGCGGTATCGCAGCTCATTGTACCGGCCATTGTAGCACGTGTGCAGCCCAAGACATAAGGGGCATGATGACTTGACGTCGTCCCCACCTTCCTCCGAGTTGACCCCGG
